# Supplementary material for: The Isolation of Culturable Bacteria in Ixodes ricinus Ticks of a Belgian Peri-Urban Forest Uncovers Opportunistic Bacteria Potentially Important for Public Health
Source: Int J Environ Res Public Health. 2021 Nov 19;18(22):12134. doi: 10.3390/ijerph182212134 (PMC8625411; doi:10.3390/ijerph182212134)
Supplement: Supplementary file 1 [file ijerph-18-12134-s001.zip]

Archive with 2 entries (2 files):
- ijerph-1405748-supplementary.pdf
- ijerph-1405748-supplementary_TableS1.xlsx
