# Supplementary material for: The Isolation of Culturable Bacteria in Ixodes ricinus Ticks of a Belgian Peri-Urban Forest Uncovers Opportunistic Bacteria Potentially Important for Public Health
Source: Int J Environ Res Public Health. 2021 Nov 19;18(22):12134. doi: 10.3390/ijerph182212134 (PMC8625411; doi:10.3390/ijerph182212134)
Supplement: Supplementary file 1 [file ijerph-18-12134-s001.zip › ijerph-1405748-supplementary_TableS1.xlsx]

## Sheet: Feuil1
Pool	Site	Season	Nymphs	Females	Males	Larvae	Pool Size	TickGenus	MALDI TOF	16S
1	1	Spring	2	2			4	Ixodes	S.xylosus
2	1	Spring	3	1			4	Ixodes	S.xylosus
3	1	Spring	0	4			4	Ixodes
4	1	Spring	4	1			5	Ixodes	S.epidermidis, P. acnes
5	1	Spring	1	3			4	Ixodes	S.xylosus
6	1	Spring	2	1	1		4	Ixodes	S.xylosus, S.epidermidis
7	1	Spring	3	1			4	Ixodes	S.xylosus
8	1	Spring	3	1			4	Ixodes	S.xylosus
9	1	Summer	3		1		4	Ixodes	S.xylosus
10	1	Summer	4				4	Ixodes	S.xylosus
11	1	Summer	4				4	Ixodes	S.xylosus
12	1	Summer	1	2	1		4	Ixodes	S.xylosus
13	1	Summer	4				4	Ixodes	S.xylosus
14	1	Summer	1	3			4	Ixodes	S.xylosus
14b	1	Fall	1				1	Ixodes	S.epidermidis, S. xylosus
15	2	Spring	3	1			4	Ixodes	S.xylosus
16	2	Spring	4				4	Ixodes	S.xylosus
17	2	Spring	4				4	Ixodes	S.xylosus
18	2	Spring	4				4	Ixodes	S.xylosus
19	2	Spring	4				4	Ixodes	S.xylosus
20	2	Spring	4				4	Ixodes	S.xylosus
21	2	Spring	4				4	Ixodes	S.xylosus
22	2	Spring	3		1		4	Ixodes	S.xylosus
23	2	Spring	4				4	Ixodes	S.xylosus
24	2	Spring	4				4	Ixodes	S.xylosus, M. luteus
25	2	Spring	4				4	Ixodes
26	2	Spring	4				4	Ixodes	R. amarae
27	2	Spring	3	1			4	Ixodes
28	2	Spring	4				4	Ixodes
29	2	Spring	4				4	Ixodes
30	2	Spring	4				4	Ixodes
31	2	Spring	4				4	Ixodes
32	2	Spring	4				4	Ixodes
33	2	Spring	2	1	1		4	Ixodes
34	2	Spring	4				4	Ixodes
35	2	Spring	4				4	Ixodes
36	2	Spring	4				4	Ixodes	M. luteus
37	2	Spring	4				4	Ixodes
38	2	Spring	4				4	Ixodes
39	2	Spring	4				4	Ixodes	M. luteus	M. luteus
40	2	Summer	3		1		4	Ixodes
41	2	Summer	4				4	Ixodes
42	2	Summer	4				4	Ixodes
43	2	Summer	4				4	Ixodes
44	2	Summer	3	1			4	Ixodes
45	2	Summer	4				4	Ixodes
46	2	Summer	4				4	Ixodes
47	2	Summer	4				4	Ixodes	S xylosus
48	2	Summer	4				4	Ixodes
49	2	Summer	4				4	Ixodes
50	2	Summer	4				4	Ixodes
51	2	Summer	1	2	1		4	Ixodes
52	2	Summer	3		1		4	Ixodes
53	2	Summer	3		1		4	Ixodes
54	2	Summer	4				4	Ixodes
55	2	Summer	3		1		4	Ixodes
56	2	Summer	4				4	Ixodes
57	2	Summer	4				4	Ixodes
58	2	Summer	4				4	Ixodes
59	2	Summer	4				4	Ixodes	M. luteus
60	2	Summer	4				4	Ixodes
61	2	Summer	4				4	Ixodes
62	2	Summer	4				4	Ixodes
63	2	Summer	3	1			4	Ixodes
64	2	Summer	2		2		4	Ixodes
65	2	Summer	4				4	Ixodes
66	2	Summer	4				4	Ixodes
67	2	Summer	3	1			4	Ixodes
68	2	Summer	4				4	Ixodes
69	2	Summer	4				4	Ixodes
70	2	Summer	4				4	Ixodes
71	2	Summer	4				4	Ixodes
72	2	Fall	4				4	Ixodes		C. kroppenstedtii (NGS)
73	2	Fall	3	1			4	Ixodes	C. davisae	C. davisae
74	2	Fall	2			2	4	Ixodes
75	2	Fall	2			2	4	Ixodes
76	2	Fall	4			0	4	Ixodes
77	2	Fall	2			2	4	Ixodes
78	2	Fall	3		1		4	Ixodes
79	2	Fall	3		1		4	Ixodes
80	2	Fall	4				4	Ixodes
81	2	Fall	4				4	Ixodes
82	2	Fall				4	4	Ixodes
83	2	Fall				4	4	Ixodes
84	2	Fall				4	4	Ixodes
85	2	Fall				5	5	Ixodes
86	2	Fall	3		1		4	Ixodes
87	2	Fall	3	1			4	Ixodes
88	3	Summer	3	1			4	Ixodes
89	3	Summer	4				4	Ixodes
90	3	Fall	3	1			4	Ixodes
91	3	Fall	4				4	Ixodes
92	3	Fall				4	4	Ixodes
93	3	Fall				4	4	Ixodes
94	3	Fall	3				3	Ixodes	S.xylosus
95	3	Fall				2	2	Ixodes
96	4	Summer	4				4	Ixodes	S.xylosus
97	4	Fall	4				4	Ixodes	S.xylosus
98	3	Spring	4				4	Ixodes	S.xylosus
99	3	Spring	4				4	Ixodes	M. luteus
100	3	Spring	4				4	Ixodes
101	3	Spring	4				4	Ixodes
102	3	Spring	4				4	Ixodes	S.xylosus
103	3	Spring	4				4	Ixodes
104	3	Spring	4				4	Ixodes
105	3	Spring	3	1			4	Ixodes
106	3	Summer	3	1			4	Ixodes
107	3	Summer	4				4	Ixodes
108	3	Summer	4				4	Ixodes
109	3	Summer	3		1		4	Ixodes
110	3	Summer	4				4	Ixodes
111	3	Summer	4				4	Ixodes
112	3	Summer	1				1	Ixodes
113	4	Spring	3		1		4	Ixodes
114	4	Spring	5				5	Ixodes
115	4	Spring	4				4	Ixodes
116	4	Spring	4				4	Ixodes
117	4	Spring	4				4	Ixodes
118	4	Spring	4				4	Ixodes
119	4	Spring	2	1	1		4	Ixodes
120	4	Spring	4				4	Ixodes
121	4	Spring	4				4	Ixodes
122	4	Spring	4				4	Ixodes
123	4	Spring	4				4	Ixodes	Not identified	Not identified
124	4	Spring	4				4	Ixodes
125	4	Spring	4				4	Ixodes
126	4	Spring	4				4	Ixodes
127	4	Spring	4				4	Ixodes
128	4	Spring	3		1		4	Ixodes
129	4	Spring	4				4	Ixodes	L. fusiformis	L. fusiformis
130	4	Spring	4				4	Ixodes
131	4	Spring	4				4	Ixodes
132	4	Spring	4				4	Ixodes	?	P. taiwanensis
133	4	Spring	4				4	Ixodes
134	4	Spring	4				4	Ixodes
135	4	Spring	4				4	Ixodes
136	4	Spring	4				4	Ixodes
137	4	Spring	4				4	Ixodes
138	4	Summer	4				4	Ixodes
139	4	Summer	3		1		4	Ixodes	B. cereus/B. thuringiensis
140	4	Summer	2		2		4	Ixodes	B. thuringiensis/B.weihenstephanensis
141	4	Summer	4				4	Ixodes
142	4	Summer	3	1			4	Ixodes
143	4	Summer				4	4	Ixodes
144	4	Summer				4	4	Ixodes
145	4	Summer				4	4	Ixodes	B. megaterium
146	4	Summer	4				4	Ixodes
147	4	Fall	3	1			4	Ixodes	Curtobacterium sp
148	4	Fall				4	4	Ixodes
149	4	Fall				4	4	Ixodes
150	4	Fall				4	4	Ixodes
151	4	Fall				4	4	Ixodes	M. luteus
152	4	Fall				4	4	Ixodes
153	4	Fall				4	4	Ixodes
154	4	Fall	3				3	Ixodes
155	4	Fall				2	2	Ixodes
156	5	Spring	4				4	Ixodes
157	5	Spring	4				4	Ixodes	P. pabuli/P.amylolyticus
158	5	Spring	4				4	Ixodes	S. epidermidis
159	5	Spring	4				4	Ixodes
160	5	Spring	4				4	Ixodes
161	5	Summer	4				4	Ixodes	B. mycoides/B.weihenstephanensis
162	5	Summer	4				4	Ixodes
163	5	Summer	3	1			4	Ixodes
164	5	Summer	4				4	Ixodes
165	5	Summer	4				4	Ixodes	M. timonae
166	5	Summer	3		1		4	Ixodes
167	5	Summer				5	5	Ixodes
168	5	Summer	4				4	Ixodes
169	5	Fall	1	1			2	Ixodes	C. flaccumfaciens
170	5	Fall				4	4	Ixodes
171	5	Fall				3	3	Ixodes
172	5	Spring	4				4	Ixodes
173	5	Spring	4				4	Ixodes
174	5	Spring	4				4	Ixodes
175	5	Spring	4				4	Ixodes
176	5	Spring	3		1		4	Ixodes
177	7	Spring	4				4	Ixodes
178	7	Spring	4				4	Ixodes
179	7	Spring	4				4	Ixodes	B. pseudomycoides/B. cereus
180	7	Spring	4				4	Ixodes
181	7	Spring	4				4	Ixodes
182	7	Spring	4				4	Ixodes
183	7	Spring	4				4	Ixodes
184	7	Spring	4				4	Ixodes
185	7	Spring	4				4	Ixodes
186	7	Spring	4				4	Ixodes	A. lwoffii
187	7	Spring	4				4	Ixodes
188	7	Spring	4				4	Ixodes	Not identified	Not identified
189	7	Spring	4				4	Ixodes
190	7	Spring	4				4	Ixodes	B. casei
191	7	Spring	1	2	1		4	Ixodes
192	7	Spring	4				4	Ixodes
193	7	Spring	4				4	Ixodes
194	7	Spring	4				4	Ixodes
195	7	Spring	4				4	Ixodes	M. luteus, S. capitis
196	7	Spring	4				4	Ixodes
197	7	Spring	3		1		4	Ixodes
198	7	Spring	2		2		4	Ixodes
199	7	Spring	4				4	Ixodes	M. luteus
200	7	Spring	3	1			4	Ixodes
201	7	Spring	4				4	Ixodes
202	7	Spring	4				4	Ixodes
203	7	Summer	4				4	Ixodes
204	7	Summer	3		1		4	Ixodes	C. baratii, C. perfingens, S. epidermidis	S. epidermidis (others not performed)
205	7	Summer	3		1		4	Ixodes
206	7	Summer	3		1		4	Ixodes
207	7	Summer	4				4	Ixodes
208	7	Summer	4				4	Ixodes
209	7	Summer	4				4	Ixodes
210	7	Summer	4				4	Ixodes
211	7	Summer	4				4	Ixodes
212	7	Summer	4				4	Ixodes
213	7	Summer	4				4	Ixodes
214	7	Summer	4				4	Ixodes	M. luteus
215	7	Summer	3	1			4	Ixodes
216	7	Summer	4				4	Ixodes
217	7	Summer	4	0			4	Ixodes
218	7	Summer	4				4	Ixodes	S. epidermidis, Staphylococcus sp
219	7	Summer	4				4	Ixodes
220	7	Fall	2	1	1		4	Ixodes
221	7	Fall	4				4	Ixodes
222	7	Fall	4				4	Ixodes	S. epiddermidis
223	7	Fall				3	3	Ixodes	S. hominis
224	7	Fall	4				4	Ixodes
225	6	Spring	4				4	Ixodes
226	6	Spring	3		1		4	Ixodes
227	6	Spring	4				4	Ixodes
228	6	Spring	3	1			4	Ixodes
229	6	Spring	4				4	Ixodes
230	6	Spring	4				4	Ixodes
231	6	Summer	4				4	Ixodes
232	6	Summer	2		2		4	Ixodes
233	6	Summer	4				4	Ixodes
234	6	Summer	4				4	Ixodes
235	6	Summer	4				4	Ixodes
236	6	Summer	3		1		4	Ixodes
237	6	Summer	4				4	Ixodes	Not identified	Not identified
238	6	Summer	3		1		4	Ixodes	S. epidermidis
239	6	Summer	4				4	Ixodes
240	6	Summer	4				4	Ixodes
241	6	Fall	2				2	Ixodes
